# Supplementary material for: Mineral Solubilizing Rhizobacterial Strains Mediated Biostimulation of Rhodes Grass Seedlings
Source: Microorganisms. 2023 Oct 12;11(10):2543. doi: 10.3390/microorganisms11102543 (PMC10609362; doi:10.3390/microorganisms11102543)
Supplement: Supplementary file 1 [file microorganisms-11-02543-s001.zip]

Archive with 1 entries (1 files):
- microorganisms-2614027-supplementary.pdf
